# Supplementary material for: Lactobacillus rhamnosus GG Derived Extracellular Vesicles Modulate Gut Microbiota and Attenuate Inflammatory in DSS-Induced Colitis Mice
Source: Nutrients. 2021 Sep 23;13(10):3319. doi: 10.3390/nu13103319 (PMC8541209; doi:10.3390/nu13103319)
Supplement: Supplementary file 1 [file nutrients-13-03319-s001.zip]

Archive with 1 entries (1 files):
- nutrients-1381776-supplementary.pdf
